# Supplementary material for: Apolipoprotein E (APOE) Haplotypes in Healthy Subjects from Worldwide Macroareas: A Population Genetics Perspective for Cardiovascular Disease, Neurodegeneration, and Dementia
Source: Curr Issues Mol Biol. 2023 Mar 31;45(4):2817–31. doi: 10.3390/cimb45040184 (PMC10137191; doi:10.3390/cimb45040184)
Supplement: Supplementary file 1 [file cimb-45-00184-s001.zip]

Archive with 2 entries (1 files):
- cimb-2284441-supplementary/
- cimb-2284441-supplementary/CIMB_APOE_supplementary.xlsx
