# Supplementary material for: Apolipoprotein E (APOE) Haplotypes in Healthy Subjects from Worldwide Macroareas: A Population Genetics Perspective for Cardiovascular Disease, Neurodegeneration, and Dementia
Source: Curr Issues Mol Biol. 2023 Mar 31;45(4):2817–31. doi: 10.3390/cimb45040184 (PMC10137191; doi:10.3390/cimb45040184)
Supplement: Supplementary file 1 [file cimb-45-00184-s001.zip › cimb-2284441-supplementary/CIMB_APOE_supplementary.xlsx]

## Sheet: Supplementary Table S1
Supplementary Table S1: Variant identity, numerosity and frequency of the A2 allele across populations.
Location	Name	Variant	A1	A2	POS	ACB	ASW	BEB	CDX	CEU	CHB	CHS	CLM	ESN	FIN	GBR	GIH	GWD	IBS	ITU	JPT	KHV	LWK	MSL	MXL	PEL	PJL	PUR	STU	TSI	YRI	TOTAL
	x	rs553197505	C	T	44905832	0	0	0	0	1	0	0	0	0	0	0	0	0	0	0	0	0	0	0	0	0	1	0	0	0	0	2	0.000399361
	x	rs72654467	C	T	44905833	0	0	0	0	0	0	0	0	0	0	0	0	0	0	0	0	0	0	0	0	0	0	0	0	0	1	1	0.000199681
	x	rs9282609	C	T	44905856	2	2	0	0	0	0	0	2	9	0	0	0	2	0	0	0	0	2	3	0	0	0	0	0	0	8	30	0.00599042
	x	rs555840707	G	A	44905866	0	0	1	0	0	0	0	0	0	0	0	0	0	0	0	0	0	0	0	0	0	0	0	0	0	0	1	0.000199681
Intron 1	c.-24+38G>A	rs373985746	G	A	44905879	0	0	0	0	0	2	0	0	0	0	0	0	0	0	0	0	0	0	0	0	0	0	0	0	0	0	2	0.000399361
Intron 1	c.-24+69C>G	rs440446	C	G	44905910	169	101	92	97	126	88	69	129	184	141	121	109	200	121	103	74	105	168	152	72	67	89	132	106	131	191	3137	0.626398
	x	rs563571689	G	A	44905923	0	0	0	0	1	0	0	0	0	0	1	0	0	0	0	0	0	0	0	0	0	0	0	0	0	0	2	0.000399361
	x	rs545943117	G	A	44905978	3	2	0	0	0	0	0	1	0	0	0	0	2	0	0	0	0	0	8	0	0	0	0	0	0	2	18	0.00359425
	x	rs877973	C	A	44906026	13	5	0	0	0	0	0	0	11	0	0	0	22	0	0	0	0	3	13	1	1	0	1	0	0	9	79	0.0157748
	x	rs528229851	G	C	44906085	0	0	0	0	0	0	0	0	0	0	0	0	0	0	0	0	0	0	0	1	0	0	0	0	0	0	1	0.000199681
	x	rs1187843706	T	C	44906103	0	0	0	0	0	0	0	0	0	0	0	0	0	0	0	0	0	0	1	0	0	0	0	0	0	0	1	0.000199681
Intron 1	c.-24+288G>A	rs192348494	G	A	44906129	0	0	0	0	0	0	0	0	0	0	0	0	0	0	0	5	0	0	0	0	0	0	0	0	0	0	5	0.000998403
Intron 1	c.-23-377A>G	rs150375400	A	G	44906225	0	0	0	11	0	2	3	0	0	0	0	0	0	0	0	1	3	0	0	0	0	0	0	0	0	0	20	0.00399361
	x	rs769447	G	A	44906269	0	0	0	0	0	0	0	0	0	5	0	0	0	0	0	0	0	0	0	0	0	0	0	0	0	0	5	0.000998403
	x	rs184686013	A	G	44906286	1	1	0	0	0	0	0	0	3	0	0	0	0	0	0	0	0	0	0	0	0	0	0	0	0	3	8	0.00159744
Intron 1	c.-23-280C>T	rs769448	C	T	44906322	0	0	0	0	2	0	0	0	0	1	3	3	0	5	1	0	0	0	0	2	1	6	3	1	0	0	28	0.00559105
	x	rs565782572	A	C	44906351	0	1	7	1	0	2	0	0	1	2	1	5	1	1	12	3	2	1	0	3	2	2	1	8	5	0	61	0.0121805
	x	rs555877419	A	G	44906378	0	0	0	0	0	0	0	0	0	0	0	2	0	0	0	0	0	0	0	0	0	1	0	0	0	0	3	0.000599042
	x	rs375741166	G	T	44906689	0	0	0	0	0	0	0	0	0	0	0	0	0	0	0	0	0	0	4	0	0	0	0	0	0	0	4	0.000798722
	x	rs373651604	T	C	44906691	0	0	0	0	0	0	0	0	0	0	0	0	0	0	0	0	1	0	0	0	0	0	0	0	0	0	1	0.000199681
	x	rs550501196	C	G	44906709	0	0	0	0	0	0	0	0	0	0	0	0	0	0	1	0	0	0	0	0	0	0	0	1	0	0	2	0.000399361
	x	rs143063029	C	T	44906731	0	0	0	0	0	0	0	0	0	0	0	0	0	0	0	0	0	0	0	0	0	0	1	0	1	0	2	0.000399361
Intron2	c.43+78G>A	rs769449	G	A	44906745	2	7	12	18	29	20	12	26	0	30	28	10	0	18	12	14	14	0	0	10	8	11	10	15	19	0	325	0.0648962
	x	rs189660912	G	A	44906819	0	1	0	0	0	0	0	0	1	0	0	0	0	0	0	0	0	8	0	0	0	0	0	0	0	0	10	0.00199681
	x	rs555914310	T	C	44906881	0	0	0	0	0	0	0	0	0	0	0	2	0	0	0	0	0	0	0	0	0	0	0	0	0	0	2	0.000399361
	x	rs538246559	T	C	44906892	0	0	0	0	0	0	0	0	0	0	0	0	0	0	0	0	0	0	0	0	1	0	0	0	0	0	1	0.000199681
Intron2	c.43+349G>A (APOE2269)	rs61357706	G	A	44907016	6	3	0	0	0	0	0	1	5	0	0	0	2	0	0	0	0	7	2	0	0	0	2	0	0	8	36	0.0071885
	x	rs552962455	C	G	44907040	0	0	2	0	0	0	0	0	0	0	0	0	0	0	0	0	0	0	0	0	0	0	0	0	0	0	2	0.000399361
	x	rs572713679	C	A	44907041	0	0	2	0	0	0	0	0	0	0	0	0	0	0	0	0	0	0	0	0	0	0	0	0	0	0	2	0.000399361
Intron2	c.43+520G>A	rs769450	G	A	44907187	72	40	64	52	76	40	38	67	87	90	75	83	78	77	74	44	46	44	62	42	26	56	71	61	96	81	1642	0.327875
	x	rs564144591	C	G	44907213	0	0	0	0	0	0	0	0	0	0	0	0	1	0	0	0	0	0	0	0	0	0	0	0	0	0	1	0.000199681
	x	rs148558158	A	T	44907252	0	0	0	0	0	0	0	0	0	0	0	0	0	0	0	0	0	1	0	0	0	0	0	0	0	1	2	0.000399361
Intron2	c.44-469A>G	rs115299243	A	G	44907291	6	3	0	0	0	0	0	1	5	0	0	0	2	0	0	0	0	7	2	1	0	0	2	0	0	8	37	0.00738818
	x	rs1368528953	G	A	44907325	0	0	0	0	0	0	0	0	1	0	0	0	0	0	0	0	0	0	0	0	0	0	0	0	0	0	1	0.000199681
	x	rs549553647	T	A	44907338	0	0	0	6	0	0	0	0	0	0	0	0	0	0	0	0	1	0	0	0	0	0	0	0	0	0	7	0.00139776
	x	rs542186645	T	C	44907414	0	0	1	0	0	0	0	0	0	0	0	2	0	0	3	0	0	0	0	0	0	0	0	2	0	0	8	0.00159744
	x	rs769451	T	G	44907654	0	0	2	0	2	0	0	2	0	0	0	0	0	4	0	0	0	0	0	1	1	0	1	0	1	0	14	0.00279553
Exon3	A18T	rs533904656	G	A	44907768	0	0	0	3	0	0	0	0	0	0	0	0	0	0	0	0	0	0	0	0	0	0	0	0	0	0	3	0.000599042
Exon3	E31K (A5French-Can; A4Phila)	rs201672011	G	A	44907807	0	0	0	0	0	0	0	0	0	0	0	0	1	0	0	0	0	0	0	0	0	0	2	0	0	0	3	0.000599042
Exon3	L46P	rs769452	T	C	44907853	0	0	0	0	0	0	0	0	0	3	1	0	0	0	0	0	0	0	0	0	0	0	0	0	0	0	4	0.000798722
Exon3	Q64H	rs370594287	G	C	44907908	0	0	0	0	0	0	0	0	0	0	0	0	0	0	0	0	1	0	0	0	0	1	0	0	0	0	2	0.000399361
	x	rs539807928	C	G	44908027	0	0	0	0	0	0	0	0	0	0	0	0	0	0	0	0	0	0	0	0	1	0	0	0	0	0	1	0.000199681
	x	rs529662056	G	A	44908064	0	0	0	0	0	0	0	0	0	0	0	0	0	0	0	0	0	0	0	0	0	1	0	0	0	0	1	0.000199681
	x	rs563103121	C	T	44908088	0	0	2	0	0	0	0	0	0	0	0	0	0	0	0	0	0	0	0	0	0	0	0	0	0	0	2	0.000399361
	x	rs186466504	G	A	44908236	0	0	0	0	1	0	0	0	0	0	0	0	0	0	0	0	0	0	0	0	0	0	0	0	0	0	1	0.000199681
	x	rs547430399	G	T	44908301	0	0	0	0	0	0	0	1	3	0	0	0	0	0	0	0	0	0	0	0	0	0	0	0	0	1	5	0.000998403
	x	rs769453	C	G	44908420	1	0	0	0	0	0	0	1	1	0	0	0	12	0	0	0	0	11	0	0	0	0	0	0	0	1	27	0.00539137
	x	rs535397097	G	A	44908421	0	0	0	0	0	0	0	0	0	0	0	0	0	0	0	0	0	0	0	0	4	0	0	0	0	0	4	0.000798722
	x	rs555222732	G	A	44908465	0	0	1	0	0	0	0	0	0	0	0	0	0	0	1	0	0	0	0	0	0	0	0	0	0	0	2	0.000399361
	x	rs577618688	A	G	44908592	0	0	0	0	0	0	0	0	0	0	0	0	0	0	0	0	0	0	2	0	0	0	0	0	0	0	2	0.000399361
Exon4	C130R (A4)	rs429358	T	C	44908684	49	25	15	19	35	21	12	29	48	37	32	10	61	30	17	17	18	72	44	11	10	16	22	27	21	50	748	0.149361
Exon4	R154S (Christchurch)/R154C?	rs121918393	C	A	44908756	0	0	0	0	0	0	0	0	0	0	0	0	0	2	0	0	0	0	0	0	0	0	0	0	0	0	2	0.000399361
Exon4	L155F	rs1018669382	C	T	44908759	0	0	0	0	0	0	0	0	0	0	0	0	1	0	0	0	0	0	0	0	0	0	0	0	0	0	1	0.000199681
Exon4	R163C (A4Phil; AQatar)	rs769455	C	T	44908783	6	3	0	0	0	0	0	1	5	0	0	0	2	0	0	0	0	7	2	0	0	0	2	0	0	8	36	0.0071885
Exon4	R176C (A2)	rs7412	C	T	44908822	24	17	9	19	13	22	16	16	10	14	14	8	31	12	10	10	33	9	23	6	1	7	10	9	10	22	375	0.0748802
	x	rs774452222	G	A	44908923	0	0	0	0	0	0	0	0	0	0	0	1	0	0	0	0	0	0	0	0	0	0	0	1	0	0	2	0.000399361
	x	rs1227709957	T	G	44908934	0	0	0	0	0	0	0	0	0	0	0	0	0	0	0	0	0	0	0	1	0	0	0	0	0	0	1	0.000199681
	x	rs1313313298	G	T	44908935	0	0	0	0	0	0	0	0	0	0	0	0	0	0	0	0	0	0	0	1	0	0	0	0	0	0	1	0.000199681
Exon4	A217A	rs72654468	C	T	44908947	0	0	0	0	0	0	0	0	0	1	2	0	0	0	0	0	0	0	0	0	0	0	1	0	0	0	4	0.000798722
Exon4	Q222K	rs1181840153	C	A	44908960	0	0	0	0	0	0	0	0	0	0	0	0	0	0	0	0	0	3	0	0	0	0	0	0	0	0	3	0.000599042
Exon4	R235W	rs530010303	C	T	44908999	0	0	0	0	2	0	0	0	0	0	0	0	0	0	0	0	0	0	0	0	0	0	0	0	0	0	2	0.000399361
Exon4	V254E (Jack)	rs199768005	T	A	44909057	1	0	0	0	0	0	0	0	0	1	0	0	0	0	0	0	0	0	0	0	0	0	0	0	0	0	2	0.000399361
Exon4	E262K	rs140808909	G	A	44909080	0	0	0	0	0	0	2	0	0	0	0	0	0	0	0	1	0	0	0	0	0	0	0	0	0	0	3	0.000599042
	x	rs569017773	G	A	44909082	0	0	0	0	0	0	0	0	0	0	0	3	0	0	0	0	0	0	0	0	0	0	0	1	0	0	4	0.000798722
Exon4	E263K	rs190853081	G	A	44909083	0	0	0	0	0	0	2	0	0	0	0	0	0	0	0	1	0	0	0	0	0	0	0	0	0	0	3	0.000599042
Exon4 (non-coding)	W294C	rs557715042	G	T	44909178	0	0	0	0	0	0	0	0	0	0	0	0	0	0	0	0	0	0	0	0	1	0	1	0	0	0	2	0.000399361
3'UTR	c.*25C>T	rs374329439	C	T	44909275	0	0	0	0	0	0	0	0	0	1	0	0	0	0	5	0	0	0	0	0	0	0	0	0	0	0	6	0.00119808
3'UTR	c.*92C>T	rs553874843	C	T	44909342	0	0	0	0	0	1	1	0	0	0	0	0	0	0	0	2	0	0	0	0	0	0	0	0	0	0	4	0.000798722
		orange=AD			TOTALLELES	192	122	172	186	198	206	210	188	198	198	182	206	226	214	204	208	198	198	170	128	170	192	208	204	214	216
		green=Cardio
		purple=both
		yellow=APOE isoforms

## Sheet: Supplementary Table S2
Supplementary Table S2: Numerosity of the A2 allele and variant uniqueness across macroareas.
Location	Name	Variant	A1	A2	POS	AFR	AME	EAS	EUR	SAS	TOT	UNIQUE?	AFR	AME	EAS	EUR	SAS
	x	rs553197505	C	T	44905832	0	0	0	1	1	2		0	0	0	0.5	0.5
	x	rs72654467	C	T	44905833	1	0	0	0	0	1		1	0	0	0	0
	x	rs9282609	C	T	44905856	28	2	0	0	0	30		0.933333	0.0666667	0	0	0
	x	rs555840707	G	A	44905866	0	0	0	0	1	1		0	0	0	0	1
Intron 1	c.-24+38G>A	rs373985746	G	A	44905879	0	0	2	0	0	2		0	0	1	0	0
Intron 1	c.-24+69C>G	rs440446	C	G	44905910	1165	400	433	640	499	3137		0.371374	0.12751	0.13803	0.204017	0.159069
	x	rs563571689	G	A	44905923	0	0	0	2	0	2		0	0	0	1	0
	x	rs545943117	G	A	44905978	17	1	0	0	0	18		0.944444	0.0555556	0	0	0
	x	rs877973	C	A	44906026	76	3	0	0	0	79		0.962025	0.0379747	0	0	0
	x	rs528229851	G	C	44906085	0	1	0	0	0	1		0	1	0	0	0
	x	rs1187843706	T	C	44906103	1	0	0	0	0	1		1	0	0	0	0
Intron 1	c.-24+288G>A	rs192348494	G	A	44906129	0	0	5	0	0	5		0	0	1	0	0
Intron 1	c.-23-377A>G	rs150375400	A	G	44906225	0	0	20	0	0	20		0	0	1	0	0
	x	rs769447	G	A	44906269	0	0	0	5	0	5		0	0	0	1	0
	x	rs184686013	A	G	44906286	8	0	0	0	0	8		1	0	0	0	0
Intron 1	c.-23-280C>T	rs769448	C	T	44906322	0	6	0	11	11	28		0	0.214286	0	0.392857	0.392857
	x	rs565782572	A	C	44906351	4	6	8	9	34	61		0.0655738	0.0983607	0.131148	0.147541	0.557377
	x	rs555877419	A	G	44906378	0	0	0	0	3	3		0	0	0	0	1
	x	rs375741166	G	T	44906689	4	0	0	0	0	4		1	0	0	0	0
	x	rs373651604	T	C	44906691	0	0	1	0	0	1		0	0	1	0	0
	x	rs550501196	C	G	44906709	0	0	0	0	2	2		0	0	0	0	1
	x	rs143063029	C	T	44906731	0	1	0	1	0	2		0	0.5	0	0.5	0
Intron2	c.43+78G>A	rs769449	G	A	44906745	9	54	78	124	60	325		0.0276923	0.166154	0.24	0.381538	0.184615
	x	rs189660912	G	A	44906819	10	0	0	0	0	10		1	0	0	0	0
	x	rs555914310	T	C	44906881	0	0	0	0	2	2		0	0	0	0	1
	x	rs538246559	T	C	44906892	0	1	0	0	0	1		0	1	0	0	0
Intron2	c.43+349G>A (APOE2269)	rs61357706	G	A	44907016	33	3	0	0	0	36		0.916667	0.0833333	0	0	0
	x	rs552962455	C	G	44907040	0	0	0	0	2	2		0	0	0	0	1
	x	rs572713679	C	A	44907041	0	0	0	0	2	2		0	0	0	0	1
Intron2	c.43+520G>A	rs769450	G	A	44907187	464	206	220	414	338	1642		0.282582	0.125457	0.133983	0.252132	0.205847
	x	rs564144591	C	G	44907213	1	0	0	0	0	1		1	0	0	0	0
	x	rs148558158	A	T	44907252	2	0	0	0	0	2		1	0	0	0	0
Intron2	c.44-469A>G	rs115299243	A	G	44907291	33	4	0	0	0	37		0.891892	0.108108	0	0	0
	x	rs1368528953	G	A	44907325	1	0	0	0	0	1		1	0	0	0	0
	x	rs549553647	T	A	44907338	0	0	7	0	0	7		0	0	1	0	0
	x	rs542186645	T	C	44907414	0	0	0	0	8	8		0	0	0	0	1
	x	rs769451	T	G	44907654	0	5	0	7	2	14		0	0.357143	0	0.5	0.142857
Exon3	A18T	rs533904656	G	A	44907768	0	0	3	0	0	3		0	0	1	0	0
Exon3	E31K (A5French-Can; A4Phila)	rs201672011	G	A	44907807	1	2	0	0	0	3		0.333333	0.666667	0	0	0
Exon3	L46P	rs769452	T	C	44907853	0	0	0	4	0	4		0	0	0	1	0
Exon3	Q64H	rs370594287	G	C	44907908	0	0	1	0	1	2		0	0	0.5	0	0.5
	x	rs539807928	C	G	44908027	0	1	0	0	0	1		0	1	0	0	0
	x	rs529662056	G	A	44908064	0	0	0	0	1	1		0	0	0	0	1
	x	rs563103121	C	T	44908088	0	0	0	0	2	2		0	0	0	0	1
	x	rs186466504	G	A	44908236	0	0	0	1	0	1		0	0	0	1	0
	x	rs547430399	G	T	44908301	4	1	0	0	0	5		0.8	0.2	0	0	0
	x	rs769453	C	G	44908420	26	1	0	0	0	27		0.962963	0.037037	0	0	0
	x	rs535397097	G	A	44908421	0	4	0	0	0	4		0	1	0	0	0
	x	rs555222732	G	A	44908465	0	0	0	0	2	2		0	0	0	0	1
	x	rs577618688	A	G	44908592	2	0	0	0	0	2		1	0	0	0	0
Exon4	C130R (A4)	rs429358	T	C	44908684	349	72	87	155	85	748		0.466578	0.0962567	0.11631	0.207219	0.113636
Exon4	R154S (Christchurch)/R154C?	rs121918393	C	A	44908756	0	0	0	2	0	2		0	0	0	1	0
Exon4	L155F	rs1018669382	C	T	44908759	1	0	0	0	0	1		1	0	0	0	0
Exon4	R163C (A4Phil; AQatar)	rs769455	C	T	44908783	33	3	0	0	0	36		0.916667	0.0833333	0	0	0
Exon4	R176C (A2)	rs7412	C	T	44908822	136	33	100	63	43	375		0.362667	0.088	0.266667	0.168	0.114667
	x	rs774452222	G	A	44908923	0	0	0	0	2	2		0	0	0	0	1
	x	rs1227709957	T	G	44908934	0	1	0	0	0	1		0	1	0	0	0
	x	rs1313313298	G	T	44908935	0	1	0	0	0	1		0	1	0	0	0
Exon4	A217A	rs72654468	C	T	44908947	0	1	0	3	0	4		0	0.25	0	0.75	0
Exon4	Q222K	rs1181840153	C	A	44908960	3	0	0	0	0	3		1	0	0	0	0
Exon4	R235W	rs530010303	C	T	44908999	0	0	0	2	0	2		0	0	0	1	0
Exon4	V254E (Jack)	rs199768005	T	A	44909057	1	0	0	1	0	2		0.5	0	0	0.5	0
Exon4	E262K	rs140808909	G	A	44909080	0	0	3	0	0	3		0	0	1	0	0
	x	rs569017773	G	A	44909082	0	0	0	0	4	4		0	0	0	0	1
Exon4	E263K	rs190853081	G	A	44909083	0	0	3	0	0	3		0	0	1	0	0
Exon4 (non-coding)	W294C	rs557715042	G	T	44909178	0	2	0	0	0	2		0	1	0	0	0
3'UTR	c.*25C>T	rs374329439	C	T	44909275	0	0	0	1	5	6		0	0	0	0.166667	0.833333
3'UTR	c.*92C>T	rs553874843	C	T	44909342	0	0	4	0	0	4		0	0	1	0	0
		orange=AD			TOTALLELES	1322	694	1008	1006	978		TOTUNIQUES	11	7	9	6	12
		green=Cardio
		purple=both
		yellow=APOE isoforms

## Sheet: Supplementary Table S3
Supplementary Table S3: Frequency of core allele combinations across macroareas, and contribution of each macroarea to each haplotype.
	AFR	AME	EAS	EUR	SAS			AFR	AME	EAS	EUR	SAS		KEY:		rs440446	rs565782572	rs769449	rs769450	rs429358	rs7412
100001	0.102874	0.0475504	0.0992063	0.0626243	0.0439673		100001	0.362667	0.088	0.266667	0.168	0.114667			0	C	A	G	G	T	C
000000	0.118003	0.416427	0.564484	0.361829	0.457055		000000	0.0854795	0.158356	0.311781	0.199452	0.244932			1	G	C	A	A	C	T
100100	0.34947	0.293948	0.214286	0.404573	0.343558		100100	0.284308	0.125538	0.132923	0.250462	0.206769
110100	0.00075643	0.00288184	0.00297619	0.00695825	0.00204499		110100	0.0666667	0.133333	0.2	0.466667	0.133333
001000	0	0.00144092	0	0	0		001000	0	1	0	0	0
000100	0	0	0.000992063	0	0		000100	0	0	1	0	0
100000	0.164145	0.128242	0.0267857	0.00795229	0.0337423		100000	0.580214	0.237968	0.0721925	0.0213904	0.0882353
010000	0.00075643	0.00576369	0.00496032	0.00198807	0.0316973		010000	0.0232558	0.0930233	0.116279	0.0465116	0.72093
101000	0	0	0	0	0.00102249		101000	0	0	0	0	1
110010	0.00151286	0	0	0	0.00102249		110010	0.666667	0	0	0	0.333333
100110	0.00075643	0	0	0	0		100110	1	0	0	0	0
000010	0	0	0	0	0.00102249		000010	0	0	0	0	1
100010	0.254917	0.0273775	0.00892857	0.0308151	0.0245399		100010	0.802381	0.0452381	0.0214286	0.0738095	0.0571429
101010	0.00680787	0.0763689	0.077381	0.12326	0.0603272		101010	0.0278638	0.164087	0.241486	0.383901	0.182663
	AFR	AME	EAS	EUR	SAS			AFR	AME	EAS	EUR	SAS
GAGGTT(e2)	0.102874	0.0475504	0.0992063	0.0626243	0.0439673		GAGGTT(e2)	0.362667	0.088	0.266667	0.168	0.114667
CAGGTC(e3)	0.118003	0.416427	0.564484	0.361829	0.457055		CAGGTC(e3)	0.0854795	0.158356	0.311781	0.199452	0.244932
GAGATC(e3)	0.34947	0.293948	0.214286	0.404573	0.343558		GAGATC(e3)	0.284308	0.125538	0.132923	0.250462	0.206769
GAGGTC(e3)	0.164145	0.128242	0.0267857	0.00795229	0.0337423		GAGGTC(e3)	0.580214	0.237968	0.0721925	0.0213904	0.0882353
CCGGTC(e3)	0.00075643	0.00576369	0.00496032	0.00198807	0.0316973		CCGGTC(e3)	0.0232558	0.0930233	0.116279	0.0465116	0.72093
GAGGCC(e4)	0.254917	0.0273775	0.00892857	0.0308151	0.0245399		GAGGCC(e4)	0.802381	0.0452381	0.0214286	0.0738095	0.0571429
GAAGCC(e4)	0.00680787	0.0763689	0.077381	0.12326	0.0603272		GAAGCC(e4)	0.0278638	0.164087	0.241486	0.383901	0.182663

## Sheet: Supplementary Table S4
Supplementary Table S4: Frequency of super-core haplotypes across populations in each macroarea.
EAS
					rs440446	rs769450	rs429358	rs7412
					C	G	T	C
KHV	JPT	CDX	CHB	CHS	G	A	C	T
33	10	19	22	16	1	0	0	1	e2
93	134	89	117	141	0	0	0	0	e3
0	0	0	1	0	0	1	0	0	e3
46	44	52	39	38	1	1	0	0	e3
8	3	7	6	3	1	0	0	0	e3
18	17	19	21	12	1	0	1	0	e4
AME
				rs440446	rs769450	rs429358	rs7412
				C	G	T	C
PUR	CLM	PEL	MXL	G	A	C	T
10	16	1	6	1	0	0	1	e2
76	59	103	56	0	0	0	0	e3
71	67	26	42	1	1	0	0	e3
29	17	30	13	1	0	0	0	e3
22	29	10	11	1	0	1	0	e4
AFR
							rs440446	rs769450	rs429358	rs7412
							C	G	T	C
ACB	ASW	MSL	LWK	ESN	GWD	YRI	G	A	C	T
24	17	23	9	10	31	22	1	0	0	1	e2
23	21	18	30	14	26	25	0	0	0	0	e3
72	40	61	44	87	78	81	1	1	0	0	e3
24	19	24	43	39	30	38	1	0	0	0	e3
0	0	1	0	0	0	0	1	1	1	0	e4
49	25	43	72	48	61	50	1	0	1	0	e4
EUR
					rs440446	rs769450	rs429358	rs7412
					C	G	T	C
IBS	FIN	GBR	TSI	CEU	G	A	C	T
12	14	14	10	13	1	0	0	1	e2
93	57	61	83	72	0	0	0	0	e3
77	90	75	96	76	1	1	0	0	e3
2	0	0	4	2	1	0	0	0	e3
30	37	32	21	35	1	0	1	0	e4
SAS
					rs440446	rs769450	rs429358	rs7412
					C	G	T	C
PJL	BEB	STU	ITU	GIH	G	A	C	T
7	9	9	10	8	1	0	0	1	e2
103	79	98	101	97	0	0	0	0	e3
56	64	61	74	83	1	1	0	0	e3
10	5	9	2	8	1	0	0	0	e3
0	1	0	0	0	0	0	1	0	e4
16	14	27	17	10	1	0	1	0	e4

## Sheet: Supplementary Table S5
Supplementary Table S5: Frequency of super-core haplotypes across macroareas, and contribution of each macroarea to each haplotype.
					rs440446	rs769450	rs429358	rs7412
					C	G	T	C				AFR	SAS	AME	EUR	EAS
AFR	SAS	AME	EUR	EAS	G	A	C	T			GGTT(e2)	0.362667	0.114667	0.088	0.168	0.266667
136	43	33	63	100	1	0	0	1	e2		CGTC(e3)	0.0840021	0.255752	0.157303	0.195827	0.307116
157	478	294	366	574	0	0	0	0	e3		GATC(e3)	0.282317	0.206098	0.12561	0.252439	0.133537
0	0	0	0	1	0	1	0	0	e3		GGTC(e3)	0.578667	0.0906667	0.237333	0.0213333	0.072
463	338	206	414	219	1	1	0	0	e3		GGTT(e4)	0.466488	0.112601	0.0965147	0.207775	0.116622
217	34	89	8	27	1	0	0	0	e3
1	0	0	0	0	1	1	1	0	e4
0	1	0	0	0	0	0	1	0	e4
348	84	72	155	87	1	0	1	0	e4
												AFR	SAS	AME	EUR	EAS
1322	978	694	1006	1008							GGTT(e2)	0.102874	0.0439673	0.0475504	0.0626243	0.0992063
											CGTC(e3)	0.118759	0.488753	0.423631	0.363817	0.569444
											GATC(e3)	0.350227	0.345603	0.29683	0.411531	0.217262
											GGTC(e3)	0.164145	0.0347648	0.128242	0.00795229	0.0267857
											GGTT(e4)	0.263238	0.0858896	0.103746	0.154076	0.0863095

## Sheet: Supplementary Table S6
Supplementary Table S6: Frequency of macroarea-specific allele combination within each population.
	EAS														AFR			LD		LD		LD
	rs440446	rs150375400	rs769449	rs769450	rs429358	rs7412									rs9282609	rs440446	rs877973	rs61357706	rs769450	rs115299243	rs429358	rs769455	rs7412
0	C	A	G	G	T	C								0	C	C	C	G	G	A	T	C	C
1	G	G	A	A	C	T								1	T	G	A	A	A	G	C	T	T
	1	0	0	0	0	1	e2	100	0.0992063						0	1	0	0	0	0	0	0	1	e2	136	0.102874
	1	1	0	0	0	0	e3	1	0.000992063						0	1	0	0	1	0	0	0	0	e3	388	0.293495
	0	0	0	0	0	0	e3	574	0.569444						0	1	0	1	0	1	0	1	0	e3	33	0.0249622
	1	0	0	1	0	0	e3	200	0.198413						1	1	0	0	0	0	0	0	0	e3	28	0.02118
	1	1	0	1	0	0	e3	19	0.0188492						0	1	0	0	0	0	0	0	0	e3	156	0.118003
	0	0	0	1	0	0	e3	1	0.000992063						0	0	0	0	0	0	0	0	0	e3	157	0.118759
	1	0	0	0	0	0	e3	26	0.0257937						0	1	1	0	1	0	0	0	0	e3	75	0.0567322
	1	0	1	0	1	0	e4	78	0.077381						0	1	1	0	1	0	1	0	0	e4	1	0.00075643
	1	0	0	0	1	0	e4	9	0.00892857						0	1	0	0	0	0	1	0	0	e4	348	0.263238
	AME
	rs440446	rs769449	rs769450	rs769451	rs429358	rs7412
0	C	G	G	T	T	C											EUR
1	G	A	A	G	C	T											rs440446	rs769449	rs769450	rs429358	rs7412
	1	0	0	0	0	1	e2	33	0.0475504							0	C	G	G	T	C
	0	0	0	0	0	0	e3	289	0.416427							1	G	A	A	C	T
	0	0	0	1	0	0	e3	4	0.00576369								1	0	0	0	1	e2	63	0.0626243
	0	1	0	1	0	0	e3	1	0.00144092								1	0	0	0	0	e3	8	0.00795229
	1	0	0	0	0	0	e3	89	0.128242								0	0	0	0	0	e3	366	0.363817
	1	0	1	0	0	0	e3	206	0.29683								1	0	1	0	0	e3	414	0.411531
	1	1	0	0	1	0	e4	53	0.0763689								1	1	0	1	0	e4	124	0.12326
	1	0	0	0	1	0	e4	19	0.0273775								1	0	0	1	0	e4	31	0.0308151
	SAS
	rs440446	rs565782572	rs769449	rs769450	rs429358	rs7412
0	C	A	G	G	T	C
1	G	C	A	A	C	T
	1	0	0	0	0	1	e2	43	0.0439673
	0	0	0	0	0	0	e3	447	0.457055
	1	0	0	1	0	0	e3	336	0.343558
	1	1	0	1	0	0	e3	2	0.00204499
	1	0	0	0	0	0	e3	33	0.0337423
	0	1	0	0	0	0	e3	31	0.0316973
	1	0	1	0	0	0	e3	1	0.00102249
	1	1	0	0	1	0	e4	1	0.00102249
	0	0	0	0	1	0	e4	1	0.00102249
	1	0	0	0	1	0	e4	24	0.0245399
	1	0	1	0	1	0	e4	59	0.0603272
